# Supplementary material for: “My Health Is More Important than Drinking”: A Qualitative Analysis of Alcohol Use During COVID-19
Source: Int J Environ Res Public Health. 2025 Feb 5;22(2):224. doi: 10.3390/ijerph22020224 (PMC11855319; doi:10.3390/ijerph22020224)
Supplement: Supplementary file 1 [file ijerph-22-00224-s001.zip]

Archive with 1 entries (1 files):
- ijerph-3412852-supplementary.pdf
